# Supplementary material for: Functional differentiation of industrial hemp rhizosphere microbiome along environmental gradients
Source: Front Plant Sci. 2025 Aug 20;16:1578662. doi: 10.3389/fpls.2025.1578662 (PMC12405162; doi:10.3389/fpls.2025.1578662)
Supplement: Supplementary file 2 [file Table1.xlsx]

## Sheet: S1
Table S1 Average climatic factor, edaphic factor and plant traits.
#sample	AN	AP	AK	SOM	MAT	MAP	niche	climate type	cultivar
CCA_10_R	92.86	44.73	238.08	0.47	5.1	570	Rhizosphere	TC	F
CCA_1_R	92.86	44.73	238.08	0.47	5.1	570	Rhizosphere	TC	F
CCA_4_R	92.86	44.73	238.08	0.47	5.1	570	Rhizosphere	TC	F
CCA_5_R	92.86	44.73	238.08	0.47	5.1	570	Rhizosphere	TC	F
CCA_6_R	92.86	44.73	238.08	0.47	5.1	570	Rhizosphere	TC	F
CCA_9_R	92.86	44.73	238.08	0.47	5.1	570	Rhizosphere	TC	F
CCB_10_R	92.86	44.73	238.08	0.47	5.1	570	Rhizosphere	TC	F
CCB_1_R	92.86	44.73	238.08	0.47	5.1	570	Rhizosphere	TC	F
CCB_3_R	92.86	44.73	238.08	0.47	5.1	570	Rhizosphere	TC	F
CCB_4_R	92.86	44.73	238.08	0.47	5.1	570	Rhizosphere	TC	F
CCB_5_R	92.86	44.73	238.08	0.47	5.1	570	Rhizosphere	TC	F
CCB_6_R	92.86	44.73	238.08	0.47	5.1	570	Rhizosphere	TC	F
CX_10_R	63.23	109.61	207.82	0.74	16.5	880	Rhizosphere	SPM	M
CX_2_R	63.23	109.61	207.82	0.74	16.5	880	Rhizosphere	SPM	M
CX_4_R	63.23	109.61	207.82	0.74	16.5	880	Rhizosphere	SPM	M
CX_5_R	63.23	109.61	207.82	0.74	16.5	880	Rhizosphere	SPM	M
CX_6_R	63.23	109.61	207.82	0.74	16.5	880	Rhizosphere	SPM	M
CX_7_R	63.23	109.61	207.82	0.74	16.5	880	Rhizosphere	SPM	M
DQ_10_R	118.98	25.69	161.67	0.53	4.5	410	Rhizosphere	TC	F
DQ_2_R	118.98	25.69	161.67	0.53	4.5	410	Rhizosphere	TC	F
DQ_3_R	118.98	25.69	161.67	0.53	4.5	410	Rhizosphere	TC	F
DQ_4_R	118.98	25.69	161.67	0.53	4.5	410	Rhizosphere	TC	F
DQ_7_R	118.98	25.69	161.67	0.53	4.5	410	Rhizosphere	TC	F
DQ_8_R	118.98	25.69	161.67	0.53	4.5	410	Rhizosphere	TC	F
HRBA_10_R	72.02	100.52	168.25	0.65	4.7	530	Rhizosphere	TC	M
HRBA_1_R	72.02	100.52	168.25	0.65	4.7	530	Rhizosphere	TC	M
HRBA_2_R	72.02	100.52	168.25	0.65	4.7	530	Rhizosphere	TC	M
HRBA_3_R	72.02	100.52	168.25	0.65	4.7	530	Rhizosphere	TC	M
HRBA_7_R	72.02	100.52	168.25	0.65	4.7	530	Rhizosphere	TC	M
HRBA_8_R	72.02	100.52	168.25	0.65	4.7	530	Rhizosphere	TC	M
HRBB_10_R	72.02	100.52	168.25	0.65	4.7	530	Rhizosphere	TC	F
HRBB_4_R	72.02	100.52	168.25	0.65	4.7	530	Rhizosphere	TC	F
HRBB_5_R	72.02	100.52	168.25	0.65	4.7	530	Rhizosphere	TC	F
HRBB_6_R	72.02	100.52	168.25	0.65	4.7	530	Rhizosphere	TC	F
HRBB_7_R	72.02	100.52	168.25	0.65	4.7	530	Rhizosphere	TC	F
HRBB_9_R	72.02	100.52	168.25	0.65	4.7	530	Rhizosphere	TC	F
LA_5_R	99.97	60.46	123.86	0.44	16.2	1060	Rhizosphere	SM	F
LA_6_R	99.97	60.46	123.86	0.44	16.2	1060	Rhizosphere	SM	F
LA_7_R	99.97	60.46	123.86	0.44	16.2	1060	Rhizosphere	SM	F
LA_8_R	99.97	60.46	123.86	0.44	16.2	1060	Rhizosphere	SM	F
LA_9_R	99.97	60.46	123.86	0.44	16.2	1060	Rhizosphere	SM	F
QJ_10_R	61.01	92.02	223.62	0.43	15.5	970	Rhizosphere	SPM	M
QJ_2_R	61.01	92.02	223.62	0.43	15.5	970	Rhizosphere	SPM	M
QJ_3_R	61.01	92.02	223.62	0.43	15.5	970	Rhizosphere	SPM	M
QJ_4_R	61.01	92.02	223.62	0.43	15.5	970	Rhizosphere	SPM	M
QJ_7_R	61.01	92.02	223.62	0.43	15.5	970	Rhizosphere	SPM	M
QJ_9_R	61.01	92.02	223.62	0.43	15.5	970	Rhizosphere	SPM	M
TA_1_R	93.02	39.45	115.86	0.53	13.4	700	Rhizosphere	TC	F
TA_2_R	93.02	39.45	115.86	0.53	13.4	700	Rhizosphere	TC	F
TA_4_R	93.02	39.45	115.86	0.53	13.4	700	Rhizosphere	TC	F
TA_5_R	93.02	39.45	115.86	0.53	13.4	700	Rhizosphere	TC	F
TA_6_R	93.02	39.45	115.86	0.53	13.4	700	Rhizosphere	TC	F
TA_7_R	93.02	39.45	115.86	0.53	13.4	700	Rhizosphere	TC	F
YJA_10_R	75.82	31.9	99.93	0.7	16.8	1350	Rhizosphere	SM	F
YJA_2_R	75.82	31.9	99.93	0.7	16.8	1350	Rhizosphere	SM	F
YJA_4_R	75.82	31.9	99.93	0.7	16.8	1350	Rhizosphere	SM	F
YJA_6_R	75.82	31.9	99.93	0.7	16.8	1350	Rhizosphere	SM	F
YJA_8_R	75.82	31.9	99.93	0.7	16.8	1350	Rhizosphere	SM	F
YJA_9_R	75.82	31.9	99.93	0.7	16.8	1350	Rhizosphere	SM	F
YJB_10_R	75.82	31.9	99.93	0.7	16.8	1350	Rhizosphere	SM	M
YJB_2_R	75.82	31.9	99.93	0.7	16.8	1350	Rhizosphere	SM	M
YJB_4_R	75.82	31.9	99.93	0.7	16.8	1350	Rhizosphere	SM	M
YJB_6_R	75.82	31.9	99.93	0.7	16.8	1350	Rhizosphere	SM	M
YJB_8_R	75.82	31.9	99.93	0.7	16.8	1350	Rhizosphere	SM	M
YJB_9_R	75.82	31.9	99.93	0.7	16.8	1350	Rhizosphere	SM	M
YJC_10_R	75.82	31.9	99.93	0.7	16.8	1350	Rhizosphere	SM	M
YJC_1_R	75.82	31.9	99.93	0.7	16.8	1350	Rhizosphere	SM	M
YJC_2_R	75.82	31.9	99.93	0.7	16.8	1350	Rhizosphere	SM	M
YJC_4_R	75.82	31.9	99.93	0.7	16.8	1350	Rhizosphere	SM	M
YJC_6_R	75.82	31.9	99.93	0.7	16.8	1350	Rhizosphere	SM	M
YJC_8_R	75.82	31.9	99.93	0.7	16.8	1350	Rhizosphere	SM	M
CCA_10_B	92.86	44.73	238.08	0.47	5.1	570	Bulk	TC	F
CCA_1_B	92.86	44.73	238.08	0.47	5.1	570	Bulk	TC	F
CCA_4_B	92.86	44.73	238.08	0.47	5.1	570	Bulk	TC	F
CCA_5_B	92.86	44.73	238.08	0.47	5.1	570	Bulk	TC	F
CCA_6_B	92.86	44.73	238.08	0.47	5.1	570	Bulk	TC	F
CCA_9_B	92.86	44.73	238.08	0.47	5.1	570	Bulk	TC	F
CCB_10_B	92.86	44.73	238.08	0.47	5.1	570	Bulk	TC	F
CCB_1_B	92.86	44.73	238.08	0.47	5.1	570	Bulk	TC	F
CCB_3_B	92.86	44.73	238.08	0.47	5.1	570	Bulk	TC	F
CCB_4_B	92.86	44.73	238.08	0.47	5.1	570	Bulk	TC	F
CCB_5_B	92.86	44.73	238.08	0.47	5.1	570	Bulk	TC	F
CCB_6_B	92.86	44.73	238.08	0.47	5.1	570	Bulk	TC	F
CX_10_B	63.23	109.61	207.82	0.74	16.5	880	Bulk	SPM	M
CX_2_B	63.23	109.61	207.82	0.74	16.5	880	Bulk	SPM	M
CX_4_B	63.23	109.61	207.82	0.74	16.5	880	Bulk	SPM	M
CX_5_B	63.23	109.61	207.82	0.74	16.5	880	Bulk	SPM	M
CX_6_B	63.23	109.61	207.82	0.74	16.5	880	Bulk	SPM	M
CX_7_B	63.23	109.61	207.82	0.74	16.5	880	Bulk	SPM	M
DQ_10_B	118.98	25.69	161.67	0.53	4.5	410	Bulk	TC	F
DQ_2_B	118.98	25.69	161.67	0.53	4.5	410	Bulk	TC	F
DQ_3_B	118.98	25.69	161.67	0.53	4.5	410	Bulk	TC	F
DQ_4_B	118.98	25.69	161.67	0.53	4.5	410	Bulk	TC	F
DQ_7_B	118.98	25.69	161.67	0.53	4.5	410	Bulk	TC	F
DQ_9_B	118.98	25.69	161.67	0.53	4.5	410	Bulk	TC	F
HRBA_10_B	72.02	100.52	168.25	0.65	4.7	530	Bulk	TC	M
HRBA_1_B	72.02	100.52	168.25	0.65	4.7	530	Bulk	TC	M
HRBA_2_B	72.02	100.52	168.25	0.65	4.7	530	Bulk	TC	M
HRBA_3_B	72.02	100.52	168.25	0.65	4.7	530	Bulk	TC	M
HRBA_7_B	72.02	100.52	168.25	0.65	4.7	530	Bulk	TC	M
HRBA_9_B	72.02	100.52	168.25	0.65	4.7	530	Bulk	TC	M
HRBB_10_B	72.02	100.52	168.25	0.65	4.7	530	Bulk	TC	F
HRBB_4_B	72.02	100.52	168.25	0.65	4.7	530	Bulk	TC	F
HRBB_5_B	72.02	100.52	168.25	0.65	4.7	530	Bulk	TC	F
HRBB_6_B	72.02	100.52	168.25	0.65	4.7	530	Bulk	TC	F
HRBB_7_B	72.02	100.52	168.25	0.65	4.7	530	Bulk	TC	F
HRBB_9_B	72.02	100.52	168.25	0.65	4.7	530	Bulk	TC	F
LA_10_B	99.97	60.46	123.86	0.44	16.2	1060	Bulk	SM	F
LA_4_B	99.97	60.46	123.86	0.44	16.2	1060	Bulk	SM	F
LA_6_B	99.97	60.46	123.86	0.44	16.2	1060	Bulk	SM	F
LA_7_B	99.97	60.46	123.86	0.44	16.2	1060	Bulk	SM	F
LA_8_B	99.97	60.46	123.86	0.44	16.2	1060	Bulk	SM	F
LA_9_B	99.97	60.46	123.86	0.44	16.2	1060	Bulk	SM	F
QJ_10_B	61.01	92.02	223.62	0.43	15.5	970	Bulk	SPM	M
QJ_2_B	61.01	92.02	223.62	0.43	15.5	970	Bulk	SPM	M
QJ_3_B	61.01	92.02	223.62	0.43	15.5	970	Bulk	SPM	M
QJ_4_B	61.01	92.02	223.62	0.43	15.5	970	Bulk	SPM	M
QJ_7_B	61.01	92.02	223.62	0.43	15.5	970	Bulk	SPM	M
QJ_9_B	61.01	92.02	223.62	0.43	15.5	970	Bulk	SPM	M
TA_1_B	93.02	39.45	115.86	0.53	13.4	700	Bulk	TC	F
TA_2_B	93.02	39.45	115.86	0.53	13.4	700	Bulk	TC	F
TA_4_B	93.02	39.45	115.86	0.53	13.4	700	Bulk	TC	F
TA_5_B	93.02	39.45	115.86	0.53	13.4	700	Bulk	TC	F
TA_6_B	93.02	39.45	115.86	0.53	13.4	700	Bulk	TC	F
TA_7_B	93.02	39.45	115.86	0.53	13.4	700	Bulk	TC	F
YJA_10_B	75.82	31.9	99.93	0.7	16.8	1350	Bulk	SM	F
YJA_2_B	75.82	31.9	99.93	0.7	16.8	1350	Bulk	SM	F
YJA_4_B	75.82	31.9	99.93	0.7	16.8	1350	Bulk	SM	F
YJA_6_B	75.82	31.9	99.93	0.7	16.8	1350	Bulk	SM	F
YJA_8_B	75.82	31.9	99.93	0.7	16.8	1350	Bulk	SM	F
YJA_9_B	75.82	31.9	99.93	0.7	16.8	1350	Bulk	SM	F
YJB_1_B	75.82	31.9	99.93	0.7	16.8	1350	Bulk	SM	M
YJB_2_B	75.82	31.9	99.93	0.7	16.8	1350	Bulk	SM	M
YJB_6_B	75.82	31.9	99.93	0.7	16.8	1350	Bulk	SM	M
YJB_7_B	75.82	31.9	99.93	0.7	16.8	1350	Bulk	SM	M
YJB_8_B	75.82	31.9	99.93	0.7	16.8	1350	Bulk	SM	M
YJB_9_B	75.82	31.9	99.93	0.7	16.8	1350	Bulk	SM	M
YJC_10_B	75.82	31.9	99.93	0.7	16.8	1350	Bulk	SM	M
YJC_1_B	75.82	31.9	99.93	0.7	16.8	1350	Bulk	SM	M
YJC_2_B	75.82	31.9	99.93	0.7	16.8	1350	Bulk	SM	M
YJC_4_B	75.82	31.9	99.93	0.7	16.8	1350	Bulk	SM	M
YJC_6_B	75.82	31.9	99.93	0.7	16.8	1350	Bulk	SM	M
YJC_8_B	75.82	31.9	99.93	0.7	16.8	1350	Bulk	SM	M

## Sheet: S2
			Table S2 Three-way ANOVA (Niche,Climate type and Cultivar) results for Shannon diversity
			Bacteria
			Factors		Shannon diversity
				Df	F	Pr(>F)
			Nihce	1	46.37		<0.001
			Climate type	2	13.46		<0.001
			Family	1	3.28		0.073
			Nihce:Climate type	2	16.66		<0.001
			Climate type:Family	1	0.31		0.58
			Niche:Family	1	3.74		0.055
			Niche: Climate type: Family	1	5.03		<0.05
			Fungi
			Factors		Shannon diversity
				Df	F	Pr(>F)
			Nihce	1	9.69		< 0.01
			Climate type	2	20.02		<0.001
			Family	1	4.75		<0.05
			Nihce:Climate type	2	0.79		0.45
			Climate type:Family	1	1.06		0.31
			Niche:Family	1	2.41		0.12
			Niche: Climate type: Family	1	5.96		<0.05

## Sheet: S3
			Table S3 Distance based redundancy analysis (dbRDA) results of environmental factors constrained on different niche.
			Bacteria
				Rhizosphere			Bulk soil
			Predictors	R2.adjusted	Pr(>F)		R2.adjusted	Pr(>F)
			All	0.4987	***		0.5045	***
			AN	0.1157	***		0.0898	***
			AP	0.0651	***		0.0518	***
			AK	0.1487	***		0.1712	***
			SOM	0.067	***		0.0589	***
			MAT	0.1967	***		0.2319	***
			MAP	0.2399	***		0.2728	***
			Family	0.0942	***		0.0848	***
			Fungi
				Rhizosphere			Bulk soil
			Predictors	R2.adjusted	Pr(>F)		R2.adjusted	Pr(>F)
			All	0.4893	***		0.5073	***
			AN	0.0718	***		0.0807	***
			AP	0.0635	***		0.1208	***
			AK	0.1261	***		0.1403	***
			SOM	0.0477	***		0.0558	***
			MAT	0.1748	***		0.2196	**
			MAP	0.1943	***		0.2391	***
			Family	0.0679	***		0.0841	***
